# Supplementary material for: BAC-Pool Sequencing and Assembly of 19 Mb of the Complex Sugarcane Genome
Source: Front Plant Sci. 2016 Mar 23;7:342. doi: 10.3389/fpls.2016.00342 (PMC4804495; doi:10.3389/fpls.2016.00342)
Supplement: Supplementary file 1 [file Table_1.XLS]

## Sheet: Sheet1
Supplementary Table 1: List of BACs pooled with theirr size in nucleotides as determined by NotI restriction digestion analysis
BAC Name	96 well pl.address	Copy 2 Pl#	Well Picked	Fragment length 1	Fragment length 2	Fragment length 3	Fragment length 4	Fragment length 5	Fragment length 6	Fragment length 7	Fragment length 8		Total BAC size (Kb)
	SS_SBa Pl#1
SCSBa0001A24	a1	1	A24	73.83	18.59	17.46	15.66						125.54
SCSBa0001C24	a2	1	C24	61.9	28.89	22.48							113.27
SCSBa0002A24	a3	2	A24	80.09	23.62	11.48							115.19
SCSBa0002C24	a4	2	C24	73.83	36.86	13.97							124.66
SCSBa0003A24	a5	3	A24	65.92	38.21	13.64							117.77
SCSBa0003C24	a6	3	C24	42.93	31.91	27.55	18.25	10.21					130.85
SCSBa0004A24	a7	4	A24	39.12	28.36	25.95	14.99	14.42					122.84
SCSBa0004C24	a8	4	C24	73.23	29.27	22.48							124.98
SCSBa0005A24	a9	5	A24	22.71	20.88	18.03	16.9	14.87	11.48				104.87
SCSBa0005C24	a10	5	C24	29.65	26.75	11.48							67.88
SCSBa0006C24	a12	6	C24	105.9	23.62	18.25							147.77
SCSBa0007A24	b1	7	A24	37.31	32.81	16.23							86.35
SCSBa0007C24	b2	7	C24	38.21	17.69	11.87							67.77
SCSBa0008A24	b3	8	A24	62.57	57.21								119.78
SCSBa0008C24	b4	8	C24	51.96	42.93	24.35	12.06	10.56					141.86
SCSBa0009A24	b5	9	A24	103.4	99.67	17.35	12.74						233.16
SCSBa0009C24	b6	9	C24	44.85	30.56	24.88	21.11						121.4
SCSBa0010A24	b7	10	A24	54.59	36.41								91
SCSBa0011C24	b10	11	C24	96.5	70.81	50.61	34.16	30.1	10.56				292.74
SCSBa0012A24	b11	12	A24	63.24	49.33	28.89							141.46
SCSBa0012C24	b12	12	C24	65.92	46.77	14.99							127.68
SCSBa0013A24	c1	13	A24	83.6	35.51	11.77							130.88
SCSBa0013C24	c2	13	C24	65.25	50.61	41.94	8.984						166.784
SCSBa0014A24	c3	14	A24	72.02	64.58								136.6
SCSBa0014C24	c4	14	C24	56.54	50.61	22.25	16.23	15.1					160.73
SCSBa0015C24	c6	15	C24	78.19	42.93	31.46	19.73						172.31
SCSBa0016A24	c7	16	A24	67.26	41.45	32.36	23.17						164.24
SCSBa0016C24	c8	16	C24	73.23		16.79							90.02
SCSBa0017A24	c9	17	A24	90.78	31.91								122.69
SCSBa0018A24	c11	18	A24	79.46	55.87								135.33
SCSBa0019A24	d1	19	A24	74.44	37.76	27.02							139.22
SCSBa0019C24	d2	19	C24	55.23	41.94	37.31	32.36	20.19					187.03
SCSBa0020A24	d3	20	A24	95.87	64.58								160.45
SCSBa0020C24	d4	20	C24	137.6									137.6
SCSBa0022A24	d7	22	A24	92.05	45.49	32.36							169.9
SCSBa0023A24	d9	23	A24	53.31	43.57	29.65							126.53
SCSBa0023C24	d10	23	C24	70.81	60.56	33.71							165.08
SCSBa0024C24	d12	24	C24	33.26	27.02	19.28	15.55						95.11
SCSBa0025A24	e1	25	A24	73.37	28.51								101.88
SCSBa0025C24	e2	25	C24	84.98	25.99								110.97
SCSBa0026A24	e3	26	A24	48.91	25.56	11.24	10.01	8.465	6.74				110.925
SCSBa0026C24	e4	26	C24	77.07	35.29	23.46	18.83						154.65
SCSBa0027A24	e5	27	A24	69.67	61.16								130.83
SCSBa0027C24	e6	27	C24	50.35		20.94	13.94	13.4	6.969				105.599
SCSBa0028A24	e7	28	A24	30.19	25.56	20.94	6.912						83.602
SCSBa0029A24	e9	29	A24	43.28	31.56	25.56	12.86						113.26
SCSBa0029C24	e10	29	C24	86.2	32.63		10.47	6.682					135.982
SCSBa0030A24	e11	30	A24	78.9	23.88	14.4	14.32	13.55					145.05
SCSBa0030C24	e12	30	C24	82.55	43.93								126.48
SCSBa0031A24	f1	31	A24	57	31.56		23.04	19.68					131.28
SCSBa0031C24	f2	31	C24	113.4	17.57								130.97
SCSBa0032A24	f3	32	A24	34.75	28.09	23.88	15.89	12.09					114.7
SCSBa0032C24	f4	32	C24	59.17	51.07	42.63	31.56	27.25	13.94				225.62
SCSBa0033A24	f5	33	A24	34.75	24.3	16.14	12.24						87.43
SCSBa0033C24	f6	33	C24	58.5	40.02	30.61	14.02						143.15
SCSBa0034A24	f7	34	A24	51.07	43.28								94.35
SCSBa0036A24	f11	36	A24	66.49	28.93	24.3	14.56						134.28
SCSBa0036C24	f12	36	C24	124.3	117.2								241.5
SCSBa0037A24	g1	37	A24										0
SCSBa0037C24	g2	37	C24	143.9									143.9
SCSBa0038A24	g3	38	A24	65.82		12.78							78.6
SCSBa0038C24	g4	38	C24										0
SCSBa0039A24	g5	39	A24	58.5	50.35	32.1	25.56	15.64	13.78	12.63			208.56
SCSBa0039C24	g6	39	C24	70.28	50.35								120.63
SCSBa0040A24	g7	40	A24		33.69	24.72	19.68	16.65					94.74
SCSBa0040C24	g8	40	C24	61.16	41.33	34.22	28.93	7.849					173.489
SCSBa0041A24	g9	41	A24	31.56	20.94	15.89	7.17						75.56
SCSBa0041C24	g10	41	C24	57.75	37.41	26.41	15.64						137.21
SCSBa0042A24	g11	42	A24	127.2									127.2
SCSBa0042C24	g12	42	C24	66.49	52.52								119.01
SCSBa0043A24	h1	43	A24	86.2	65.82	59.17	28.93	23.46	10.86				274.44
SCSBa0043C24	h2	43	C24	57.75	39.37	29.77	25.56	20.94	14.09	12.86	10.47		210.81
SCSBa0044A24	h3	44	A24	108.1	22.62	13.01	12.55						156.28
SCSBa0044C24	h4	44	C24	78.9	75.22	30.61	20.94	14.48	7.457	5.679			233.286
SCSBa0045A24	h5	45	A24	106	16.9	15.14	7.285						145.325
SCSBa0045C24	h6	45	C24	83.77	25.99	21.36	11.78						142.9
SCSBa0046A24	h7	46	A24	62.49	12.47								74.96
SCSBa0046C24	h8	46	C24	69.05	52.52	36.88	30.19						188.64
SCSBa0047A24	h9	47	A24	33.16	26.83	23.04	12.63	11.7	8.851				116.211
SCSBa0047C24	h10	47	C24	44.59	33.69	12.4	11.32	10.47	7.113	5.965			125.548
SCSBa0048A24	h11	48	A24	71.52	23.46	18.41	10.78	10.16	5.679				140.009
SCSBa0048C24	h12	48	C24	93.64	28.51	22.2	14.88	13.4					172.63
	SS_SBa Pl#2
SCSBa0049A24	a1	49	A24	84.89	12.53								97.42
SCSBa0049C24	a2	49	C24	76.95	16.28	12.62	11.81	6.204					123.864
SCSBa0050A24	a3	50	A24	72.57	17.23	15.52							105.32
SCSBa0050C24	a4	50	C24	61.49	14.39	11.9	10.92						98.7
SCSBa0051A24	a5	51	A24	34.99	21.85	19	10.83	6.641					93.311
SCSBa0051C24	a6	51	C24	112.7	8.05								120.75
SCSBa0052A24	a7	52	A24	33.73	26.39	17.74	9.408	6.86					94.128
SCSBa0052C24	a8	52	C24	62.9	40.03	12.88							115.81
SCSBa0053A24	a9	53	A24	67.13	23.11	20.58							110.82
SCSBa0053C24	a10	53	C24	69.95	21.85	19.32	6.86	6.568					124.548
SCSBa0054A24	a11	54	A24	51.02	14.01	12.17	10.92	8.53	5.912				102.562
SCSBa0054C24	a12	54	C24	36.25	25.92	20.58	17.42	12.53					112.7
SCSBa0055A24	b1	55	A24	63.6	24.05	16.09							103.74
SCSBa0055C24	b2	55	C24	54.02	44.21	14.2							112.43
SCSBa0056A24	b3	56	A24	41.29	33.21	23.11							97.61
SCSBa0056C24	b4	56	C24	44.21	38.14	27.96							110.31
SCSBa0057A24	b5	57	A24	35.62	29.54	14.01							79.17
SCSBa0057C24	b6	57	C24	66.42	25.45	17.23	15.15	6.69					130.94
SCSBa0058A24	b7	58	A24	54.02	19.95	14.01	8.561						96.541
SCSBa0058C24	b8	58	C24	51.77	24.05	21.53	8.561						105.911
SCSBa0059A24	b9	59	A24	72.57	41.29								113.86
SCSBa0059C24	b10	59	C24	109	16.85								125.85
SCSBa0060A24	b11	60	A24	58.46	45.74								104.2
SCSBa0060C24	b12	60	C24	75.74	17.23	9.853	7.196	0					110.019
SCSBa0061A24	c1	61	A24	61.49	43.45								104.94
SCSBa0061C24	c2	61	C24	55.52	19.63	12.26							87.41
SCSBa0062A24	c3	62	A24	77.55	20.27	17.04	13.82	11.55					140.23
SCSBa0062C24	c4	62	C24	70.65	60.73								131.38
SCSBa0063A24	c5	63	A24	108.3	65.72	29.54	22.48						226.04
SCSBa0063C24	c6	63	C24	56.27	37.51	28.49							122.27
SCSBa0064A24	c7	64	A24	131.9									131.9
SCSBa0064C24	c8	64	C24	40.66	31.64	23.58	18.05	13.06					126.99
SCSBa0065A24	c9	65	A24	141.2	38.77								179.97
SCSBa0065C24	c10	65	C24	78.15	28.49								106.64
SCSBa0066A24	c11	66	A24	118.8	7.196								125.996
SCSBa0066C24	c12	66	C24	73.21	39.4	24.05	12.08						148.74
SCSBa0067A24	d1	67	A24	87.38									87.38
SCSBa0067C24	d2	67	C24	124.4	12.62	11.01							148.03
SCSBa0068A24	d3	68	A24	51.02	42.69	26.39	21.85	11.9					153.85
SCSBa0068C24	d4	68	C24	94.05	26.91								120.96
SCSBa0069A24	d5	69	A24	82.4	46.51								128.91
SCSBa0069C24	d6	69	C24	37.51	15.52								53.03
SCSBa0070A24	d7	70	A24	47.26	16.66	11.55	9.408	7.249					92.127
SCSBa0070C24	d8	70	C24	81.17	44.21	10.03							135.41
SCSBa0071A24	d9	71	A24	79.96	32.69								112.65
SCSBa0071C24	d10	71	C24	69.95	41.29	13.44							124.68
SCSBa0072A24	d11	72	A24	110.5	13.63								124.13
SCSBa0072C24	d12	72	C24	44.21									44.21
SCSBa0073A24	e1	73	A24	109.7									109.7
SCSBa0073C24	e2	73	C24	69.97	31.23								101.2
SCSBa0074A24	e3	74	A24	38.95	31.23	24.97							95.15
SCSBa0074C24	e4	74	C24	39.62	24.97	11.49	8.007	6					90.087
SCSBa0075A24	e5	75	A24	59.63	22.78	14.1							96.51
SCSBa0075C24	e6	75	C24	83.96	18.41	11.05	7.024	5.749					126.193
SCSBa0076A24	e7	76	A24	35.91	9.659	6.53							52.099
SCSBa0076C24	e8	76	C24	115.3	17.97	6.634							139.904
SCSBa0077A24	e9	77	A24	45.03	37.63	24.09	15.07						121.82
SCSBa0077C24	e10	77	C24	43.59	34.25								77.84
SCSBa0078A24	e11	78	A24	50.86	24.97								75.83
SCSBa0078C24	e12	78	C24	66.38	24.53	14.86	7.128						112.898
SCSBa0079A24	f1	79	A24	93.05	18.41								111.46
SCSBa0079C24	f2	79	C24	60.39	51.63	14.01							126.03
SCSBa0080A24	f3	80	A24	119.7									119.7
SCSBa0080C24	f4	80	C24	37.63	31.23	25.41	12.01	10.79	8.442				125.512
SCSBa0081A24	f5	81	A24	43.59	20.16								63.75
SCSBa0081C24	f6	81	C24	35.91	27.59	23.66	14.36	9.572	8.615				119.707
SCSBa0082A24	f7	82	A24	23.22	11.4	10.7	7.128						52.448
SCSBa0082C24	f8	82	C24	47.92	30.22	15.7	13.57	10.18					117.59
SCSBa0083A24	f9	83	A24	44.31	26.72	14.44	12.88	9.659	6.946				114.955
SCSBa0083C24	f10	83	C24	67.57	50.09	12.18							129.84
SCSBa0084A24	f11	84	A24	71.76	14.01	12.88	10.79	7.232	6.66				123.332
SCSBa0084C24	f12	84	C24	95.08	26.28								121.36
SCSBa0085A24	g1	85	A24										0
SCSBa0085C24	g2	85	C24	100.6	13.4								114
SCSBa0086A24	g3	86	A24	48.65	23.22	14.01	12.44	11.4					109.72
SCSBa0086C24	g4	86	C24	38.95	19.28	15.7							73.93
SCSBa0087A24	g5	87	A24	79	46.48	11.66							137.14
SCSBa0087C24	g6	87	C24	52.4	44.31								96.71
SCSBa0088A24	g7	88	A24	54.83	42.26	17.09							114.18
SCSBa0088C24	g8	88	C24	117.3	21.91								139.21
SCSBa0089A24	g9	89	A24	64.97	37.06	24.09	14.18	9.746	7				157.046
SCSBa0089C24	g10	89	C24	51.63	35.91	22.34	16.12	9.92					135.92
SCSBa0090A24	g11	90	A24	114	12.79	7.474							134.264
SCSBa0090C24	g12	90	C24	124.7									124.7
SCSBa0091A24	h1	91	A24	42.26	27.59	15.07							84.92
SCSBa0091C24	h2	91	C24	52.4	22.34								74.74
SCSBa0092A24	h3	92	A24	35.33	29.34	22.34	17.09	14.36	13.31				131.77
SCSBa0092C24	h4	92	C24	38.29	22.78	12.96	11.05						85.08
SCSBa0093A24	h5	93	A24	42.93	15.91								58.84
SCSBa0093C24	h6	93	C24	23.22	5.775								28.995
SCSBa0094A24	h7	94	A24	58.1	21.03	15.7	11.49	10.44					116.76
SCSBa0094C24	h8	94	C24	68.77	39.62	12.79							121.18
SCSBa0095A24	h9	95	A24	69.97	46.48								116.45
SCSBa0095C24	h10	95	C24	68.17	44.31	13.31							125.79
SCSBa0096A24	h11	96	A24	61.92	26.72	23.22	11.31	10.62					133.79
SCSBa0096C24	h12	96	C24	144.9	22.78								167.68
													21717.9
