# Supplementary material for: BAC-Pool Sequencing and Assembly of 19 Mb of the Complex Sugarcane Genome
Source: Front Plant Sci. 2016 Mar 23;7:342. doi: 10.3389/fpls.2016.00342 (PMC4804495; doi:10.3389/fpls.2016.00342)
Supplement: Supplementary file 3 [file Table_3.XLSX]

## Sheet: Sheet1
Supplementary Table 3 - Sequencing output of PacBio sequencing of sugarcane BAC pool
Number of Raw Reads	Number of Filtered Reads *	Number of Bases (Filtered Reads)	Average read length	Coverage
150292	101841	370446255	3637.5	16.6493
* Minimum Read Length = 50bp
Number of reads	Length	Percentage
14925	1000	0.146552
25288	2000	0.248309
16675	3000	0.163736
11132	4000	0.109308
8067	5000	0.0792117
6314	6000	0.0619986
4834	7000	0.0474661
4033	8000	0.0396009
3059	9000	0.030037
2238	1000	0.0219754
1642	11000	0.0161232
1126	12000	0.0110565
872	13000	0.00856237
600	14000	0.00589154
421	15000	0.00413389
262	16000	0.00257264
170	17000	0.00166927
84	18000	0.000824815
55	19000	0.000540058
27	20000	0.000265119
7	21000	6.87346e-05
5	22000	4.90961e-05
5	23000	4.90961e-05
101841
