# Supplementary material for: BAC-Pool Sequencing and Assembly of 19 Mb of the Complex Sugarcane Genome
Source: Front Plant Sci. 2016 Mar 23;7:342. doi: 10.3389/fpls.2016.00342 (PMC4804495; doi:10.3389/fpls.2016.00342)
Supplement: Supplementary file 6 [file Table_6.XLSX]

## Sheet: Sheet1
Supplementary Table 6: BACs assembled in two scaffolds - BES match consistently end of scaffolds and sum of scaffolds length is similar to expected BAC length
BAC	Expected BAC length	Scaffold1 length	Scaffold2 length	Sum of Scaffolds bases	End Distance BES (.b)	End Distance BES (.g)	Aligment Percentage BES (.b)	Aligment Percentage BES (.g)	Number of Scaffolds matching BES (.b)	Number of Scaffolds matching BES (.g)	Scaffold1 ID	Scaffold2 ID
SCSBa0001C24	113270	34483	85032	119515	98	95	87.48	100	1	1	scaffold5/1164	scaffold5/720
SCSBa0003A24	117770	57550	24333	81883	89	92	78.77	80.95	1	1	scaffold5/1694	scaffold5/659
SCSBa0005A24	104870	18716	63273	81989	104	95	99.04	100	1	1	scaffold5/190	scaffold5/688
SCSBa0006C24	147770	86420	22698	109118	93	78	90.54	97.41	1	1	scaffold5/1427	scaffold5/494
SCSBa0007C24	67770	3779	60625	64404	98	97	93.42	84.35	1	1	scaffold5/792	scaffold5/388
SCSBa0008A24	119780	98065	1774	99839	97	95	81.78	100	1	1	scaffold5/809	scaffold5/2029
SCSBa0012A24	141460	122587	3705	126292	98	97	100	100	1	1	scaffold5/264	scaffold5/760
SCSBa0013A24	130880	54738	93774	148512	95	96	99.88	99.48	1	1	scaffold5/2344	scaffold5/1483
SCSBa0014A24	136600	108756	8515	117271	97	86	100.31	85.39	1	1	scaffold5/257	scaffold5/1643
SCSBa0018A24	135330	46546	76087	122633	96	93	84.92	72.31	1	1	scaffold5/726	scaffold5/2369
SCSBa0018C24	148850	69356	51720	121076	95	97	51.4	96.32	1	1	scaffold5/169	scaffold5/1409
SCSBa0026C24	154650	152524	27694	180218	101	97	100	100	1	1	scaffold5/1048	scaffold5/1411
SCSBa0027C24	105599	44181	80959	125140	96	96	98.93	99	1	1	scaffold5/1839	scaffold5/1901
SCSBa0029C24	135982	127769	14615	142384	92	98	100	99.89	1	1	scaffold5/1608	scaffold5/1882
SCSBa0030C24	126480	29436	81952	111388	95	95	60.38	100	1	1	scaffold5/1376	scaffold5/2361
SCSBa0033C24	143150	79234	54926	134160	96	57	100	52.58	1	1	scaffold5/407	scaffold5/56
SCSBa0046A24	74960	82024	12706	94730	97	77	100	94.48	1	1	scaffold5/467	scaffold5/1968
SCSBa0054A24	102562	77911	5732	83643	100	96	54.43	99.49	1	1	scaffold5/321	scaffold5/1538
SCSBa0056A24	97610	81486	39234	120720	96	94	99.89	100	2	1	scaffold5/1098	scaffold5/301
SCSBa0056C24	110310	43442	34662	78104	96	77	89.66	77.09	1	1	scaffold5/1226	scaffold5/405
SCSBa0060A24	104200	68438	6379	74817	97	96	99.08	100.12	1	1	scaffold5/1582	scaffold5/1679
SCSBa0068A24	153850	116291	9946	126237	98	1	100	52.43	1	1	scaffold5/1010	scaffold5/1731
SCSBa0070C24	135410	86830	40175	127005	93	97	87.53	90.22	1	1	scaffold5/799	scaffold5/1423
SCSBa0071C24	124680	151964	7579	159543	93	94	100	88.21	1	1	scaffold5/377	scaffold5/2072
SCSBa0073C24	101200	81578	871	82449	97	1	80.62	92.16	1	1	scaffold5/2305	scaffold5/708
SCSBa0075C24	126193	48563	47432	95995	101	0	99.1	88.96	1	1	scaffold5/1096	scaffold5/629
SCSBa0077A24	121820	61721	30502	92223	100	98	98.9	99.88	1	1	scaffold5/1931	scaffold5/1689
SCSBa0078A24	75830	51632	3505	55137	95	1	81.27	84.54	1	1	scaffold5/552	scaffold5/1204
SCSBa0080C24	125512	62075	74360	136435	96	92	99.65	100	1	1	scaffold5/1333	scaffold5/2232
SCSBa0088A24	114180	63407	33110	96517	91	96	90.29	100	1	1	scaffold5/810	scaffold5/679
SCSBa0092C24	85080	17620	87231	104851	94	93	100	95.44	1	1	scaffold5/1675	scaffold5/1410
SCSBa0095A24	116450	58321	58703	117024	94	96	100	100	1	1	scaffold5/1870	scaffold5/1093
	(Sum_scaffolds/Expected BAC length) >=0,69 <=1,30
	BES distance <= 1000
