# Supplementary material for: BAC-Pool Sequencing and Assembly of 19 Mb of the Complex Sugarcane Genome
Source: Front Plant Sci. 2016 Mar 23;7:342. doi: 10.3389/fpls.2016.00342 (PMC4804495; doi:10.3389/fpls.2016.00342)
Supplement: Supplementary file 7 [file Table_7.XLSX]

## Sheet: Sheet1
Supplementary Table 7: Collinearity between Sugarcane genes and Sorghum genes. 133 Sugarcane scaffolds present gene collinearity with Sorghum. Different gray colors are used to group genes by scaffold. Rearrangement column marks scaffolds which present rearrangement order in some genes.
Sugarcane Genes	Sorghum
	Gene	Chr	start	end	strand	Rearrangement
evm.model.scaffold_1037.1	Sb05g022900.1|PACid:1970764	5	55256680	55258337	+
evm.model.scaffold_1037.3	Sb05g022910.1|PACid:1970765	5	55258506	55259773	-
evm.model.scaffold_1048.3	Sb02g039140.1|PACid:1959381	2	73279014	73281452	-
evm.model.scaffold_1048.4	Sb02g039130.1|PACid:1959379	2	73255405	73277570	+
evm.model.scaffold_1048.5	Sb02g039130.1|PACid:1959379	2	73255405	73277570	+
evm.model.scaffold_1048.7	Sb10g021650.1|PACid:1984000	10	47786528	47787967	-
evm.model.scaffold_1071.4	Sb10g023950.1|PACid:1984309	10	52722451	52723722	+
evm.model.scaffold_1071.6	Sb10g023940.1|PACid:1984308	10	52703684	52705035	-
evm.model.scaffold_1071.8	Sb10g023930.2|PACid:1984307	10	52700092	52701651	+
evm.model.scaffold_1071.9	Sb10g023920.1|PACid:1984305	10	52675382	52677175	+
evm.model.scaffold_1071.10	Sb10g023920.1|PACid:1984305	10	52675382	52677175	+
evm.model.scaffold_1071.12	Sb10g023910.1|PACid:1984304	10	52664722	52669195	+
evm.model.scaffold_1071.13	Sb10g023910.1|PACid:1984304	10	52664722	52669195	+
evm.model.scaffold_1093.1	Sb09g005270.1|PACid:1979960	9	6771485	6775784	+
evm.model.scaffold_1093.4	Sb09g005260.1|PACid:1979959	9	6732398	6733860	-
evm.model.scaffold_1093.5	Sb09g005250.1|PACid:1979958	9	6728382	6732228	+
evm.model.scaffold_1094.4	Sb04g001400.1|PACid:1965020	4	1189374	1192740	+
evm.model.scaffold_1094.5	Sb04g003200.1|PACid:1965255	4	2997394	3005273	-
evm.model.scaffold_11.1	Sb03g034460.1|PACid:1963275	3	62662537	62663700	-
evm.model.scaffold_11.2	Sb03g034470.1|PACid:1963276	3	62663960	62669234	+
evm.model.scaffold_1103.1	Sb02g003915.2|PACid:1955728	2	4360603	4363528	-
evm.model.scaffold_1103.2	Sb02g003915.2|PACid:1955728	2	4360603	4363528	-
evm.model.scaffold_1115.2	Sb05g019130.1|PACid:1970336	5	46662285	46665108	+
evm.model.scaffold_1115.4	Sb05g019510.1|PACid:1970365	5	47721853	47726473	-
evm.model.scaffold_1115.6	Sb05g019520.1|PACid:1970366	5	47748224	47756510	-
evm.model.scaffold_1128.1	Sb03g013460.1|PACid:1961655	3	16813617	16818046	+
evm.model.scaffold_1128.2	Sb03g013470.1|PACid:1961656	3	16818148	16824079	-
evm.model.scaffold_1138.1	Sb02g018600.1|PACid:1956992	2	45389213	45391901	+
evm.model.scaffold_1138.2	Sb02g018590.1|PACid:1956990	2	45381698	45383806	+
evm.model.scaffold_1138.3	Sb02g018580.1|PACid:1956989	2	45296523	45298834	+
evm.model.scaffold_1148.2	Sb02g008065.1|PACid:1956315	2	10435272	10440088	+
evm.model.scaffold_1148.3	Sb02g008065.1|PACid:1956315	2	10435272	10440088	+
evm.model.scaffold_1172.1	Sb02g001040.1|PACid:1955355	2	847022	849208	-
evm.model.scaffold_1172.3	Sb02g001390.1|PACid:1955400	2	1200626	1202092	+
evm.model.scaffold_1172.5	Sb02g001390.1|PACid:1955400	2	1200626	1202092	+
evm.model.scaffold_1172.7	Sb02g001470.1|PACid:1955414	2	1289500	1291511	+
evm.model.scaffold_1172.8	Sb02g001380.1|PACid:1955399	2	1195779	1197298	+
evm.model.scaffold_1174.2	Sb05g006380.1|PACid:1969627	5	10116867	10118570	+
evm.model.scaffold_1174.3	Sb05g006420.1|PACid:1969637	5	10349434	10351941	+
evm.model.scaffold_1175.1	Sb09g007360.1|PACid:1980209	9	12846922	12847461	-
evm.model.scaffold_1175.5	Sb09g007330.1|PACid:1980204	9	12628569	12633952	-
evm.model.scaffold_1175.6	Sb09g007310.1|PACid:1980201	9	12271454	12276979	-
evm.model.scaffold_1175.7	Sb09g007300.1|PACid:1980200	9	12267354	12270694	-
evm.model.scaffold_1186.1	Sb07g004760.1|PACid:1975170	7	6297720	6299461	+
evm.model.scaffold_1186.3	Sb07g004750.1|PACid:1975169	7	6290776	6296000	+
evm.model.scaffold_1186.4	Sb07g004740.1|PACid:1975168	7	6276609	6277436	-
evm.model.scaffold_1186.5	Sb07g004730.1|PACid:1975167	7	6270751	6274903	+
evm.model.scaffold_1226.1	Sb04g006360.1|PACid:1965654	4	6407138	6407287	+
evm.model.scaffold_1226.2	Sb04g006370.1|PACid:1965655	4	6412424	6415352	+
evm.model.scaffold_1226.3	Sb04g006375.1|PACid:1965656	4	6416362	6416694	+
evm.model.scaffold_1226.4	Sb04g006380.1|PACid:1965657	4	6418055	6426683	-
evm.model.scaffold_1229.1	Sb02g027500.1|PACid:1957946	2	62768206	62769481	+
evm.model.scaffold_1229.2	Sb02g027490.1|PACid:1957945	2	62764446	62766566	+
evm.model.scaffold_1229.3	Sb02g027480.1|PACid:1957944	2	62760165	62761194	+
evm.model.scaffold_1229.5	Sb02g027475.1|PACid:1957943	2	62752418	62757575	-
evm.model.scaffold_1229.6	Sb02g027470.1|PACid:1957942	2	62745198	62748327	-
evm.model.scaffold_1229.7	Sb02g027460.1|PACid:1957941	2	62734582	62741600	+
evm.model.scaffold_1273.2	Sb04g009590.2|PACid:1966049	4	12101128	12105407	-
evm.model.scaffold_1273.4	Sb04g009600.1|PACid:1966050	4	12109948	12110367	+
evm.model.scaffold_1273.5	Sb04g009610.1|PACid:1966051	4	12112034	12114080	-
evm.model.scaffold_1273.7	Sb04g009620.2|PACid:1966053	4	12119970	12124658	-
evm.model.scaffold_1274.1	Sb01g043360.1|PACid:1954343	1	66555852	66556315	-	*
evm.model.scaffold_1274.3	Sb01g043350.1|PACid:1954342	1	66549192	66552200	-	*
evm.model.scaffold_1274.6	Sb01g043390.1|PACid:1954346	1	66570966	66572572	-	*
evm.model.scaffold_1274.7	Sb01g043390.1|PACid:1954346	1	66570966	66572572	-	*
evm.model.scaffold_1274.8	Sb01g043380.1|PACid:1954345	1	66565728	66568055	-	*
evm.model.scaffold_1274.9	Sb01g043370.1|PACid:1954344	1	66560139	66565073	+	*
evm.model.scaffold_1275.1	Sb06g002250.1|PACid:1971715	6	4249152	4256224	+
evm.model.scaffold_1275.3	Sb06g002240.1|PACid:1971714	6	4233147	4240507	+
evm.model.scaffold_1275.5	Sb06g002220.1|PACid:1971711	6	4178738	4181898	+
evm.model.scaffold_1276.1	Sb02g003870.1|PACid:1955721	2	4288179	4295402	-
evm.model.scaffold_1276.3	Sb02g003860.1|PACid:1955720	2	4283726	4287550	+
evm.model.scaffold_1276.4	Sb02g003880.1|PACid:1955722	2	4296212	4306762	-
evm.model.scaffold_1329.1	Sb01g029130.1|PACid:1952582	1	50905862	50907648	+
evm.model.scaffold_1329.2	Sb01g029120.1|PACid:1952581	1	50880180	50890807	+
evm.model.scaffold_1341.1	Sb06g024380.1|PACid:1973371	6	53508596	53510077	+
evm.model.scaffold_1341.3	Sb06g024390.1|PACid:1973372	6	53521619	53522489	+
evm.model.scaffold_1341.5	Sb06g024400.1|PACid:1973373	6	53535970	53538827	+
evm.model.scaffold_1405.2	Sb09g020320.1|PACid:1980868	9	49589167	49592182	-
evm.model.scaffold_1405.3	Sb09g020310.1|PACid:1980867	9	49572300	49588443	-
evm.model.scaffold_1405.5	Sb09g020310.1|PACid:1980867	9	49572300	49588443	-
evm.model.scaffold_1407.1	Sb04g001900.1|PACid:1965085	4	1628407	1630029	+
evm.model.scaffold_1407.2	Sb04g001913.1|PACid:1965087	4	1635912	1639088	-
evm.model.scaffold_1407.3	Sb04g001916.1|PACid:1965088	4	1641482	1646286	-
evm.model.scaffold_1407.4	Sb04g001916.1|PACid:1965088	4	1641482	1646286	-
evm.model.scaffold_1408.1	Sb05g020240.1|PACid:1970445	5	49632483	49634711	-
evm.model.scaffold_1408.3	Sb05g020250.1|PACid:1970446	5	49637709	49638670	-
evm.model.scaffold_1408.4	Sb05g020240.1|PACid:1970445	5	49632483	49634711	-
evm.model.scaffold_1409.1	Sb09g030110.1|PACid:1982045	9	58756716	58759154	+	*
evm.model.scaffold_1409.5	Sb09g030080.1|PACid:1982042	9	58732078	58734419	+	*
evm.model.scaffold_1409.7	Sb09g030125.1|PACid:1982047	9	58762375	58763460	+	*
evm.model.scaffold_1410.1	Sb01g012660.1|PACid:1950858	1	11645237	11646322	-
evm.model.scaffold_1410.2	Sb01g012650.1|PACid:1950857	1	11635128	11640213	-
evm.model.scaffold_1410.3	Sb01g012640.1|PACid:1950856	1	11631883	11634199	+
evm.model.scaffold_1410.4	Sb01g012630.1|PACid:1950855	1	11627412	11628237	-
evm.model.scaffold_1410.5	Sb01g012620.1|PACid:1950854	1	11623001	11623904	-
evm.model.scaffold_1410.6	Sb01g012610.1|PACid:1950853	1	11618856	11622800	+
evm.model.scaffold_1415.1	Sb09g030820.1|PACid:1982134	9	59434853	59435662	-
evm.model.scaffold_1415.2	Sb09g030810.1|PACid:1982132	9	59431871	59434202	+
evm.model.scaffold_1427.1	Sb09g030510.1|PACid:1982090	9	59082694	59086551	+
evm.model.scaffold_1427.2	Sb09g030520.1|PACid:1982091	9	59097658	59100427	+
evm.model.scaffold_1427.3	Sb09g030530.5|PACid:1982096	9	59100907	59105416	-
evm.model.scaffold_1427.4	Sb09g030540.1|PACid:1982097	9	59109618	59110761	+
evm.model.scaffold_145.1	Sb03g010150.1|PACid:1961249	3	10986309	10987758	-
evm.model.scaffold_145.2	Sb03g010150.1|PACid:1961249	3	10986309	10987758	-
evm.model.scaffold_145.5	Sb03g010140.1|PACid:1961248	3	10980530	10984962	+
evm.model.scaffold_145.6	Sb03g010130.1|PACid:1961246	3	10942412	10948914	-
evm.model.scaffold_145.7	Sb03g010120.1|PACid:1961245	3	10935750	10939816	+
evm.model.scaffold_1483.1	Sb01g049140.1|PACid:1955051	1	72125370	72129092	+
evm.model.scaffold_1483.4	Sb01g049150.1|PACid:1955052	1	72144875	72146368	-
evm.model.scaffold_1483.6	Sb01g049160.1|PACid:1955053	1	72170465	72172197	+
evm.model.scaffold_1483.7	Sb01g049180.1|PACid:1955056	1	72192758	72194092	+
evm.model.scaffold_1492.1	Sb08g001240.1|PACid:1977245	8	1213938	1216326	+
evm.model.scaffold_1492.2	Sb08g001240.1|PACid:1977245	8	1213938	1216326	+
evm.model.scaffold_1575.1	Sb03g044485.1|PACid:1964461	3	71843543	71847704	+
evm.model.scaffold_1575.2	Sb03g044480.1|PACid:1964460	3	71834871	71837933	-
evm.model.scaffold_1575.3	Sb03g044470.1|PACid:1964459	3	71807529	71811781	-
evm.model.scaffold_1575.4	Sb03g044460.1|PACid:1964458	3	71806009	71806845	+
evm.model.scaffold_1575.5	Sb03g044450.1|PACid:1964457	3	71799425	71805341	-
evm.model.scaffold_1575.7	Sb03g044440.1|PACid:1964456	3	71785070	71786496	+
evm.model.scaffold_1575.8	Sb03g044430.1|PACid:1964455	3	71779051	71781483	+
evm.model.scaffold_1575.9	Sb03g044420.1|PACid:1964454	3	71771395	71774897	-
evm.model.scaffold_1575.10	Sb03g044410.1|PACid:1964453	3	71769461	71771085	+
evm.model.scaffold_158.1	Sb06g005410.1|PACid:1971886	6	13580446	13581583	+
evm.model.scaffold_158.2	Sb06g005410.1|PACid:1971886	6	13580446	13581583	+
evm.model.scaffold_1581.1	Sb01g028370.1|PACid:1952483	1	49479727	49483109	-
evm.model.scaffold_1581.2	Sb01g028360.4|PACid:1952482	1	49475358	49478716	-
evm.model.scaffold_1581.3	Sb01g028350.1|PACid:1952478	1	49473863	49474708	+
evm.model.scaffold_1581.4	Sb01g028340.1|PACid:1952477	1	49471186	49473008	+
evm.model.scaffold_1609.1	Sb01g044070.1|PACid:1954422	1	67226697	67231065	-
evm.model.scaffold_1609.4	Sb01g044050.1|PACid:1954420	1	67203376	67204311	+
evm.model.scaffold_1620.1	Sb08g005125.1|PACid:1977749	8	6557130	6559784	+
evm.model.scaffold_1620.2	Sb08g005110.1|PACid:1977746	8	6531235	6532218	+
evm.model.scaffold_1689.1	Sb02g022780.1|PACid:1957336	2	56039429	56044860	+
evm.model.scaffold_1689.2	Sb02g022780.1|PACid:1957336	2	56039429	56044860	+
evm.model.scaffold_1689.3	Sb02g022770.1|PACid:1957335	2	56020096	56024150	-
evm.model.scaffold_169.1	Sb09g030110.1|PACid:1982045	9	58756716	58759154	+
evm.model.scaffold_169.3	Sb09g027550.1|PACid:1981741	9	56646159	56648853	+
evm.model.scaffold_169.4	Sb09g027560.1|PACid:1981742	9	56649198	56651080	-
evm.model.scaffold_169.6	Sb09g027720.1|PACid:1981760	9	56779590	56782217	+
evm.model.scaffold_1715.1	Sb03g043960.1|PACid:1964402	3	71204119	71206483	-
evm.model.scaffold_1715.2	Sb03g043970.1|PACid:1964403	3	71210660	71215483	-
evm.model.scaffold_1715.3	Sb03g043980.1|PACid:1964404	3	71219341	71224191	-
evm.model.scaffold_172.2	Sb01g009700.1|PACid:1950501	1	8482372	8483178	+
evm.model.scaffold_172.3	Sb01g009710.1|PACid:1950502	1	8483890	8488828	-
evm.model.scaffold_1738.1	Sb09g030800.1|PACid:1982131	9	59425403	59431498	+
evm.model.scaffold_1738.2	Sb09g030790.1|PACid:1982130	9	59420443	59425222	-
evm.model.scaffold_1741.2	Sb05g001700.1|PACid:1968998	5	1841352	1845079	+
evm.model.scaffold_1741.3	Sb05g001700.1|PACid:1968998	5	1841352	1845079	+
evm.model.scaffold_1741.4	Sb05g001700.1|PACid:1968998	5	1841352	1845079	+
evm.model.scaffold_1741.6	Sb05g001710.1|PACid:1968999	5	1858647	1860913	+
evm.model.scaffold_1744.2	Sb10g002260.1|PACid:1982410	10	1956003	1958393	-
evm.model.scaffold_1744.3	Sb10g002250.1|PACid:1982409	10	1950327	1955286	-
evm.model.scaffold_1744.5	Sb10g002240.1|PACid:1982408	10	1947290	1949502	-
evm.model.scaffold_1744.6	Sb10g002230.1|PACid:1982407	10	1942572	1946659	+
evm.model.scaffold_1840.1	Sb03g013540.2|PACid:1961665	3	17006847	17017981	+
evm.model.scaffold_1840.2	Sb03g013540.2|PACid:1961665	3	17006847	17017981	+
evm.model.scaffold_1846.1	Sb09g006630.1|PACid:1980153	9	10750243	10755595	-
evm.model.scaffold_1846.2	Sb09g006640.1|PACid:1980154	9	10759109	10761601	+
evm.model.scaffold_1846.3	Sb09g006650.1|PACid:1980155	9	10761911	10769582	-
evm.model.scaffold_1846.4	Sb09g006670.1|PACid:1980158	9	10779285	10781813	-
evm.model.scaffold_1868.2	Sb02g025966.1|PACid:1957745	2	61017466	61019287	-
evm.model.scaffold_1868.8	Sb02g025970.2|PACid:1957747	2	61020478	61023193	-
evm.model.scaffold_1868.9	Sb02g025970.1|PACid:1957746	2	61020478	61023193	-
evm.model.scaffold_1868.10	Sb02g025980.1|PACid:1957748	2	61026436	61028668	+
evm.model.scaffold_1868.11	Sb02g025980.1|PACid:1957748	2	61026436	61028668	+
evm.model.scaffold_1895.1	Sb08g020340.1|PACid:1978911	8	51392301	51395362	+
evm.model.scaffold_1895.3	Sb08g020320.1|PACid:1978909	8	51369057	51372606	+
evm.model.scaffold_1901.2	Sb05g019530.1|PACid:1970369	5	47867151	47870659	+
evm.model.scaffold_1901.3	Sb05g019540.2|PACid:1970371	5	47874380	47882162	-
evm.model.scaffold_1909.1	Sb04g006390.1|PACid:1965658	4	6427801	6431435	+
evm.model.scaffold_1909.2	Sb04g006400.1|PACid:1965659	4	6431878	6434573	-
evm.model.scaffold_1909.4	Sb04g006410.1|PACid:1965660	4	6437936	6442557	+
evm.model.scaffold_1909.5	Sb04g006420.1|PACid:1965661	4	6442793	6447458	-
evm.model.scaffold_1909.6	Sb04g006430.1|PACid:1965662	4	6447652	6450831	+
evm.model.scaffold_1909.7	Sb04g006440.1|PACid:1965663	4	6451450	6456805	-
evm.model.scaffold_1909.8	Sb04g006450.1|PACid:1965664	4	6459118	6461711	+
evm.model.scaffold_1909.9	Sb04g006460.1|PACid:1965665	4	6463268	6466720	-
evm.model.scaffold_1921.4	Sb04g025800.1|PACid:1967223	4	55567645	55571544	-
evm.model.scaffold_1921.6	Sb04g025780.1|PACid:1967221	4	55555555	55558749	+
evm.model.scaffold_1941.3	Sb03g044000.1|PACid:1964407	3	71239079	71245071	+
evm.model.scaffold_1941.4	Sb03g043995.1|PACid:1964406	3	71236601	71238540	-
evm.model.scaffold_1941.5	Sb03g043990.1|PACid:1964405	3	71233079	71235839	+
evm.model.scaffold_1942.1	Sb03g031670.1|PACid:1962925	3	60080358	60084458	+
evm.model.scaffold_1942.2	Sb03g031670.1|PACid:1962925	3	60080358	60084458	+
evm.model.scaffold_1944.4	Sb03g047220.1|PACid:1964793	3	74145011	74148340	-
evm.model.scaffold_1944.5	Sb03g047210.1|PACid:1964792	3	74141132	74143901	+
evm.model.scaffold_1956.1	Sb01g004090.1|PACid:1949782	1	3310786	3312790	+
evm.model.scaffold_1956.2	Sb01g004100.1|PACid:1949783	1	3316366	3318406	+
evm.model.scaffold_1956.4	Sb01g004110.1|PACid:1949784	1	3319006	3320520	+
evm.model.scaffold_1956.6	Sb01g004120.1|PACid:1949785	1	3326638	3327186	+
evm.model.scaffold_1956.7	Sb01g004130.1|PACid:1949786	1	3327321	3332332	-
evm.model.scaffold_1956.10	Sb01g004150.1|PACid:1949788	1	3344432	3348438	-
evm.model.scaffold_1969.1	Sb06g024355.1|PACid:1973368	6	53448316	53449768	-
evm.model.scaffold_1969.2	Sb06g024370.1|PACid:1973370	6	53491945	53492949	+
evm.model.scaffold_2050.5	Sb04g008300.1|PACid:1965904	4	9420645	9421922	+	*
evm.model.scaffold_2050.7	Sb04g008280.1|PACid:1965902	4	9386737	9388263	-	*
evm.model.scaffold_2050.9	Sb04g008270.1|PACid:1965901	4	9381944	9383000	+	*
evm.model.scaffold_2050.10	Sb04g008310.1|PACid:1965905	4	9423788	9429225	-	*
evm.model.scaffold_2093.3	Sb03g044630.1|PACid:1964481	3	71975563	71980937	+
evm.model.scaffold_2093.4	Sb03g044640.1|PACid:1964482	3	71985660	71992831	-
evm.model.scaffold_2093.5	Sb03g044650.1|PACid:1964483	3	71993909	71998666	-
evm.model.scaffold_2093.6	Sb03g044660.1|PACid:1964484	3	72005974	72008320	-
evm.model.scaffold_2096.1	Sb03g010160.1|PACid:1961251	3	11002937	11007215	+
evm.model.scaffold_2096.2	Sb03g010170.1|PACid:1961252	3	11009212	11010604	+
evm.model.scaffold_2133.1	Sb05g020240.1|PACid:1970445	5	49632483	49634711	-
evm.model.scaffold_2133.2	Sb05g020240.1|PACid:1970445	5	49632483	49634711	-
evm.model.scaffold_2135.1	Sb04g001756.1|PACid:1965064	4	1494155	1498653	+
evm.model.scaffold_2135.2	Sb04g001753.1|PACid:1965063	4	1481100	1485994	-
evm.model.scaffold_2194.2	Sb03g010190.1|PACid:1961254	3	11034168	11035612	+
evm.model.scaffold_2194.4	Sb03g010180.1|PACid:1961253	3	11025544	11027075	+
evm.model.scaffold_2201.1	Sb04g001210.1|PACid:1964997	4	1026974	1030045	+
evm.model.scaffold_2201.3	Sb04g001220.1|PACid:1964998	4	1048656	1051236	-
evm.model.scaffold_2201.4	Sb04g001620.1|PACid:1965045	4	1372821	1374648	+
evm.model.scaffold_2209.1	Sb07g002080.1|PACid:1974815	7	2223319	2227173	+
evm.model.scaffold_2209.2	Sb07g002080.1|PACid:1974815	7	2223319	2227173	+
evm.model.scaffold_2209.4	Sb07g002070.2|PACid:1974814	7	2208945	2212826	-
evm.model.scaffold_2209.7	Sb07g002050.1|PACid:1974811	7	2197663	2202438	-
evm.model.scaffold_2209.9	Sb07g002040.1|PACid:1974810	7	2189593	2190568	-
evm.model.scaffold_2209.11	Sb07g002030.1|PACid:1974809	7	2181443	2182918	-
evm.model.scaffold_2209.13	Sb07g002030.1|PACid:1974809	7	2181443	2182918	-
evm.model.scaffold_2209.15	Sb07g002020.2|PACid:1974807	7	2176461	2177735	+
evm.model.scaffold_2209.16	Sb07g002010.1|PACid:1974805	7	2171218	2173923	+
evm.model.scaffold_2234.1	Sb03g017600.1|PACid:1961837	3	28877458	28878912	-
evm.model.scaffold_2234.2	Sb03g039445.1|PACid:1963858	3	67130423	67130569	+
evm.model.scaffold_2234.4	Sb03g017600.1|PACid:1961837	3	28877458	28878912	-
evm.model.scaffold_2234.8	Sb03g020182.1|PACid:1961890	3	38389958	38390431	+
evm.model.scaffold_2236.3	Sb10g008220.1|PACid:1983166	10	8330795	8331640	+
evm.model.scaffold_2236.4	Sb10g008230.1|PACid:1983167	10	8349157	8351340	+
evm.model.scaffold_2236.5	Sb10g008240.1|PACid:1983169	10	8351999	8354688	-
evm.model.scaffold_2236.6	Sb10g008250.1|PACid:1983170	10	8357631	8361511	-
evm.model.scaffold_2303.2	Sb02g022230.1|PACid:1957263	2	54789662	54791283	-
evm.model.scaffold_2303.4	Sb02g022225.1|PACid:1957262	2	54699239	54701232	-
evm.model.scaffold_2303.6	Sb02g022220.1|PACid:1957261	2	54694244	54696319	+
evm.model.scaffold_2303.7	Sb02g022210.1|PACid:1957260	2	54689030	54689704	+
evm.model.scaffold_2305.1	Sb02g003900.1|PACid:1955725	2	4328360	4338839	-
evm.model.scaffold_2305.2	Sb02g003890.1|PACid:1955724	2	4321584	4328217	+
evm.model.scaffold_2305.6	Sb02g003880.2|PACid:1955723	2	4296212	4306762	-
evm.model.scaffold_2394.1	Sb06g024380.1|PACid:1973371	6	53508596	53510077	+
evm.model.scaffold_2394.5	Sb06g024370.1|PACid:1973370	6	53491945	53492949	+
evm.model.scaffold_2394.6	Sb06g024360.1|PACid:1973369	6	53478706	53479806	+
evm.model.scaffold_2407.1	Sb02g040460.1|PACid:1959546	2	74386506	74389007	-
evm.model.scaffold_2407.2	Sb02g040450.1|PACid:1959545	2	74382202	74384095	-
evm.model.scaffold_257.2	Sb07g028040.1|PACid:1976958	7	63002738	63004800	+
evm.model.scaffold_257.4	Sb07g028050.1|PACid:1976959	7	63007131	63012078	-
evm.model.scaffold_257.5	Sb07g028065.1|PACid:1976962	7	63027930	63028675	+
evm.model.scaffold_257.6	Sb07g028070.1|PACid:1976963	7	63029524	63033671	-
evm.model.scaffold_264.8	Sb04g008920.1|PACid:1965987	4	10628717	10629429	-
evm.model.scaffold_264.9	Sb04g008930.1|PACid:1965988	4	10636413	10637242	-
evm.model.scaffold_264.10	Sb04g008940.1|PACid:1965989	4	10645399	10646097	-
evm.model.scaffold_264.13	Sb04g008950.1|PACid:1965990	4	10671311	10671829	-
evm.model.scaffold_264.14	Sb04g008960.1|PACid:1965991	4	10701214	10701703	-
evm.model.scaffold_264.15	Sb04g008970.1|PACid:1965992	4	10702946	10703617	-
evm.model.scaffold_265.2	Sb09g030830.1|PACid:1982135	9	59468049	59469774	+
evm.model.scaffold_265.3	Sb09g030840.1|PACid:1982136	9	59470162	59474046	-
evm.model.scaffold_265.7	Sb09g030850.1|PACid:1982137	9	59479642	59483425	-
evm.model.scaffold_269.1	Sb03g031630.1|PACid:1962920	3	60053930	60057542	+
evm.model.scaffold_269.2	Sb03g031640.1|PACid:1962921	3	60057640	60063820	-
evm.model.scaffold_270.1	Sb08g005110.1|PACid:1977746	8	6531235	6532218	+	*
evm.model.scaffold_270.2	Sb08g005060.1|PACid:1977739	8	6418158	6421690	-	*
evm.model.scaffold_270.3	Sb08g005090.1|PACid:1977744	8	6497715	6501035	-	*
evm.model.scaffold_271.3	Sb02g041980.1|PACid:1959729	2	75701312	75702846	-
evm.model.scaffold_271.4	Sb02g041970.2|PACid:1959728	2	75694339	75700466	+
evm.model.scaffold_274.1	Sb09g027610.1|PACid:1981747	9	56669479	56675110	+	*
evm.model.scaffold_274.2	Sb09g027610.1|PACid:1981747	9	56669479	56675110	+	*
evm.model.scaffold_274.4	Sb09g027630.1|PACid:1981749	9	56692165	56695716	-	*
evm.model.scaffold_274.5	Sb09g027620.1|PACid:1981748	9	56686018	56690207	+	*
evm.model.scaffold_275.1	Sb01g004190.1|PACid:1949792	1	3363318	3364904	-
evm.model.scaffold_275.2	Sb01g004180.1|PACid:1949791	1	3360775	3362611	+
evm.model.scaffold_275.3	Sb01g004160.1|PACid:1949789	1	3356299	3357587	+
evm.model.scaffold_286.1	Sb09g020340.1|PACid:1980872	9	49616534	49617892	+
evm.model.scaffold_286.5	Sb09g020330.1|PACid:1980869	9	49600234	49604287	+
evm.model.scaffold_299.3	Sb02g027450.1|PACid:1957940	2	62703169	62707399	-
evm.model.scaffold_299.4	Sb02g027440.1|PACid:1957939	2	62698863	62699970	+
evm.model.scaffold_299.6	Sb02g027430.1|PACid:1957938	2	62690316	62692694	+
evm.model.scaffold_3.1	Sb05g026330.1|PACid:1971199	5	60184870	60188044	-
evm.model.scaffold_3.2	Sb05g026330.1|PACid:1971199	5	60184870	60188044	-
evm.model.scaffold_3.3	Sb05g026330.1|PACid:1971199	5	60184870	60188044	-
evm.model.scaffold_3.4	Sb06g029060.1|PACid:1973931	6	57762682	57763123	+
evm.model.scaffold_308.1	Sb04g006100.1|PACid:1965622	4	5996166	6004566	-
evm.model.scaffold_308.2	Sb04g006100.1|PACid:1965622	4	5996166	6004566	-
evm.model.scaffold_345.1	Sb01g044090.1|PACid:1954424	1	67251110	67255570	-
evm.model.scaffold_345.2	Sb01g044080.1|PACid:1954423	1	67244974	67245378	+
evm.model.scaffold_377.6	Sb07g026270.1|PACid:1976747	7	61481521	61484475	-
evm.model.scaffold_377.7	Sb07g026280.1|PACid:1976748	7	61486878	61488048	+
evm.model.scaffold_377.9	Sb07g026290.1|PACid:1976749	7	61488389	61491915	-
evm.model.scaffold_377.10	Sb07g026300.1|PACid:1976750	7	61494736	61496535	-
evm.model.scaffold_377.11	Sb07g026300.1|PACid:1976750	7	61494736	61496535	-
evm.model.scaffold_388.1	Sb04g001760.1|PACid:1965065	4	1503538	1506346	+
evm.model.scaffold_388.3	Sb04g001760.1|PACid:1965065	4	1503538	1506346	+
evm.model.scaffold_388.5	Sb04g001760.1|PACid:1965065	4	1503538	1506346	+
evm.model.scaffold_405.2	Sb04g006470.1|PACid:1965667	4	6477568	6482182	-
evm.model.scaffold_405.4	Sb04g006470.1|PACid:1965667	4	6477568	6482182	-
evm.model.scaffold_427.1	Sb03g033590.1|PACid:1963165	3	61845919	61850880	+
evm.model.scaffold_427.2	Sb03g033585.1|PACid:1963164	3	61840092	61841466	-
evm.model.scaffold_448.1	Sb04g009750.1|PACid:1966069	4	12355789	12359949	+
evm.model.scaffold_448.2	Sb04g009750.1|PACid:1966069	4	12355789	12359949	+
evm.model.scaffold_467.3	Sb07g005850.1|PACid:1975318	7	8311066	8313249	-
evm.model.scaffold_467.6	Sb07g004720.1|PACid:1975166	7	6261121	6262757	-
evm.model.scaffold_469.2	Sb03g033570.1|PACid:1963162	3	61832915	61833329	+
evm.model.scaffold_469.3	Sb03g033560.1|PACid:1963161	3	61827664	61832436	+
evm.model.scaffold_469.6	Sb03g033550.1|PACid:1963160	3	61820363	61822645	-
evm.model.scaffold_494.2	Sb09g030500.1|PACid:1982088	9	59057081	59059977	-
evm.model.scaffold_494.3	Sb09g030505.1|PACid:1982089	9	59066774	59067136	+
evm.model.scaffold_54.1	Sb05g026315.1|PACid:1971197	5	60176072	60177292	+
evm.model.scaffold_54.2	Sb05g026330.1|PACid:1971199	5	60184870	60188044	-
evm.model.scaffold_55.1	Sb02g040430.1|PACid:1959543	2	74369213	74370619	+
evm.model.scaffold_55.2	Sb02g040420.1|PACid:1959542	2	74360493	74362043	-
evm.model.scaffold_55.3	Sb02g025930.2|PACid:1957739	2	60978501	60981390	+
evm.model.scaffold_552.1	Sb05g026630.1|PACid:1971239	5	60626278	60629989	+
evm.model.scaffold_552.2	Sb05g025570.1|PACid:1971089	5	58861750	58865331	+
evm.model.scaffold_552.3	Sb05g025570.1|PACid:1971089	5	58861750	58865331	+
evm.model.scaffold_552.4	Sb05g025590.1|PACid:1971091	5	58875263	58876930	-
evm.model.scaffold_557.1	Sb01g050610.1|PACid:1955233	1	73690442	73693499	-
evm.model.scaffold_557.2	Sb01g050600.1|PACid:1955232	1	73686461	73690254	-
evm.model.scaffold_56.1	Sb09g007920.2|PACid:1980235	9	14526212	14529007	+
evm.model.scaffold_56.2	Sb09g007930.1|PACid:1980236	9	14529316	14531555	-
evm.model.scaffold_564.1	Sb03g031720.1|PACid:1962933	3	60119631	60119924	-
evm.model.scaffold_564.3	Sb03g031710.1|PACid:1962930	3	60115828	60117031	+
evm.model.scaffold_57.2	Sb01g027810.1|PACid:1952412	1	48417157	48423798	+
evm.model.scaffold_57.3	Sb01g027820.1|PACid:1952413	1	48449904	48456508	+
evm.model.scaffold_593.7	Sb01g018700.1|PACid:1951569	1	19545193	19552496	+
evm.model.scaffold_593.10	Sb01g018690.1|PACid:1951567	1	19522762	19523178	-
evm.model.scaffold_601.1	Sb03g044500.2|PACid:1964464	3	71853994	71856810	-
evm.model.scaffold_601.2	Sb03g044485.1|PACid:1964461	3	71843543	71847704	+
evm.model.scaffold_614.1	Sb02g003940.1|PACid:1955731	2	4376629	4377866	+
evm.model.scaffold_614.2	Sb02g003950.1|PACid:1955732	2	4378871	4380601	-
evm.model.scaffold_614.6	Sb02g003970.1|PACid:1955734	2	4383018	4387609	-
evm.model.scaffold_614.7	Sb02g003980.1|PACid:1955736	2	4390494	4392601	+
evm.model.scaffold_614.8	Sb02g003990.1|PACid:1955737	2	4392808	4396800	-
evm.model.scaffold_649.2	Sb06g005410.1|PACid:1971886	6	13580446	13581583	+
evm.model.scaffold_649.3	Sb06g005410.1|PACid:1971886	6	13580446	13581583	+
evm.model.scaffold_659.2	Sb04g001190.1|PACid:1964994	4	1012924	1016515	+
evm.model.scaffold_659.3	Sb04g001200.1|PACid:1964995	4	1016937	1019794	-
evm.model.scaffold_66.4	Sb07g020340.1|PACid:1975990	7	52819468	52819737	+
evm.model.scaffold_66.5	Sb07g020335.1|PACid:1975989	7	52754411	52758032	-
evm.model.scaffold_66.6	Sb07g020310.1|PACid:1975986	7	52723574	52727545	-
evm.model.scaffold_66.7	Sb07g020300.1|PACid:1975982	7	52685122	52689766	-
evm.model.scaffold_683.1	Sb04g000650.1|PACid:1964914	4	465415	469383	+	*
evm.model.scaffold_683.2	Sb04g000660.1|PACid:1964915	4	470601	473118	-	*
evm.model.scaffold_683.6	Sb04g000670.1|PACid:1964917	4	483669	491585	+	*
evm.model.scaffold_683.7	Sb04g000670.1|PACid:1964917	4	483669	491585	+	*
evm.model.scaffold_683.8	Sb04g000800.1|PACid:1964935	4	619923	621568	-	*
evm.model.scaffold_683.9	Sb04g000690.1|PACid:1964919	4	495706	497775	-	*
evm.model.scaffold_688.2	Sb06g006720.1|PACid:1971911	6	16139824	16161531	+
evm.model.scaffold_688.4	Sb06g006720.1|PACid:1971911	6	16139824	16161531	+
evm.model.scaffold_688.6	Sb06g005900.1|PACid:1971902	6	15077564	15099135	-
evm.model.scaffold_698.5	Sb03g034540.1|PACid:1963283	3	62722950	62724361	-
evm.model.scaffold_698.7	Sb03g034530.1|PACid:1963282	3	62718341	62719099	-
evm.model.scaffold_698.9	Sb03g034510.1|PACid:1963280	3	62698868	62708365	-
evm.model.scaffold_722.1	Sb01g004090.1|PACid:1949782	1	3310786	3312790	+
evm.model.scaffold_722.2	Sb01g004090.1|PACid:1949782	1	3310786	3312790	+
evm.model.scaffold_722.3	Sb01g004080.1|PACid:1949781	1	3304490	3307002	-
evm.model.scaffold_722.4	Sb01g004070.1|PACid:1949780	1	3302963	3304103	+
evm.model.scaffold_722.6	Sb01g003050.1|PACid:1949654	1	2466904	2468916	+
evm.model.scaffold_723.1	Sb02g022760.1|PACid:1957334	2	56018219	56019628	+
evm.model.scaffold_723.2	Sb02g022750.1|PACid:1957333	2	56011526	56012048	+
evm.model.scaffold_723.3	Sb02g022750.1|PACid:1957333	2	56011526	56012048	+
evm.model.scaffold_723.5	Sb02g022660.1|PACid:1957321	2	55810778	55811482	-
evm.model.scaffold_729.1	Sb03g031650.1|PACid:1962922	3	60064828	60066130	-	*
evm.model.scaffold_729.2	Sb03g031680.1|PACid:1962926	3	60085127	60088181	+	*
evm.model.scaffold_729.3	Sb03g031670.1|PACid:1962925	3	60080358	60084458	+	*
evm.model.scaffold_729.4	Sb03g031655.1|PACid:1962923	3	60075964	60076713	-	*
evm.model.scaffold_732.1	Sb03g009820.1|PACid:1961212	3	10583678	10588407	-
evm.model.scaffold_732.3	Sb03g009830.1|PACid:1961213	3	10601371	10604803	+
evm.model.scaffold_732.5	Sb03g009840.1|PACid:1961214	3	10606733	10608811	-
evm.model.scaffold_732.6	Sb03g009840.1|PACid:1961214	3	10606733	10608811	-
evm.model.scaffold_735.1	Sb04g002063.1|PACid:1965109	4	1880652	1890831	+
evm.model.scaffold_735.3	Sb04g002060.1|PACid:1965108	4	1863229	1876993	+
evm.model.scaffold_743.1	Sb10g010040.1|PACid:1983409	10	12267089	12269181	-
evm.model.scaffold_743.3	Sb10g010030.1|PACid:1983408	10	12261245	12262235	+
evm.model.scaffold_770.3	Sb07g008810.1|PACid:1975550	7	14772904	14773601	+	*
evm.model.scaffold_770.8	Sb07g008580.1|PACid:1975543	7	14515561	14516832	-	*
evm.model.scaffold_770.9	Sb07g008570.1|PACid:1975541	7	14506211	14511902	+	*
evm.model.scaffold_808.3	Sb09g028180.1|PACid:1981812	9	57142354	57144361	-
evm.model.scaffold_808.4	Sb09g028200.1|PACid:1981814	9	57156820	57157911	-
evm.model.scaffold_808.6	Sb09g028210.1|PACid:1981815	9	57163124	57167527	-
evm.model.scaffold_809.2	Sb03g008480.1|PACid:1961056	3	9036759	9039997	+
evm.model.scaffold_809.4	Sb03g008490.1|PACid:1961057	3	9048157	9057522	+
evm.model.scaffold_809.5	Sb03g008500.1|PACid:1961058	3	9061875	9067760	-
evm.model.scaffold_809.7	Sb03g008510.1|PACid:1961059	3	9097287	9099902	-
evm.model.scaffold_810.1	Sb08g017310.1|PACid:1978508	8	45897314	45898876	-
evm.model.scaffold_810.2	Sb08g017300.1|PACid:1978507	8	45863449	45881012	-
evm.model.scaffold_810.3	Sb08g017290.1|PACid:1978506	8	45856092	45860678	-
evm.model.scaffold_812.1	Sb09g002420.1|PACid:1979597	9	2641848	2643249	-
evm.model.scaffold_812.2	Sb09g002420.1|PACid:1979597	9	2641848	2643249	-
evm.model.scaffold_814.1	Sb01g027890.2|PACid:1952424	1	48536375	48539226	-
evm.model.scaffold_814.2	Sb01g027880.1|PACid:1952422	1	48529772	48533838	-
evm.model.scaffold_814.3	Sb01g027870.1|PACid:1952421	1	48525230	48527120	+
evm.model.scaffold_851.1	Sb10g010030.1|PACid:1983408	10	12261245	12262235	+
evm.model.scaffold_851.2	Sb10g010020.1|PACid:1983407	10	12253035	12254424	+
evm.model.scaffold_853.1	Sb10g002310.1|PACid:1982416	10	1994362	1997869	-
evm.model.scaffold_853.2	Sb10g002300.1|PACid:1982415	10	1986832	1990238	+
evm.model.scaffold_854.1	Sb01g004960.1|PACid:1949895	1	4050457	4054657	-
evm.model.scaffold_854.2	Sb01g004970.1|PACid:1949896	1	4055998	4057549	-
evm.model.scaffold_854.3	Sb01g004980.1|PACid:1949897	1	4061511	4061840	+
evm.model.scaffold_859.4	Sb01g018790.1|PACid:1951578	1	19707212	19717615	-
evm.model.scaffold_859.5	Sb01g018790.1|PACid:1951578	1	19707212	19717615	-
evm.model.scaffold_859.6	Sb01g027850.2|PACid:1952417	1	48510652	48513447	+
evm.model.scaffold_859.7	Sb01g027830.1|PACid:1952414	1	48459131	48462694	+
evm.model.scaffold_859.9	Sb01g027820.1|PACid:1952413	1	48449904	48456508	+
evm.model.scaffold_860.1	Sb08g020220.1|PACid:1978898	8	51245972	51249106	+
evm.model.scaffold_860.2	Sb08g020230.1|PACid:1978899	8	51249500	51252088	-
evm.model.scaffold_860.3	Sb08g020240.1|PACid:1978900	8	51253721	51254884	-
evm.model.scaffold_860.4	Sb08g020250.1|PACid:1978901	8	51258182	51264057	-
evm.model.scaffold_860.5	Sb08g020260.1|PACid:1978902	8	51264909	51270727	+
evm.model.scaffold_860.7	Sb08g020260.1|PACid:1978902	8	51264909	51270727	+
evm.model.scaffold_860.8	Sb08g020270.1|PACid:1978903	8	51276577	51278999	-
evm.model.scaffold_860.9	Sb08g020280.1|PACid:1978905	8	51307733	51309202	+
evm.model.scaffold_861.2	Sb05g026335.1|PACid:1971200	5	60193990	60197805	+
evm.model.scaffold_861.8	Sb05g026335.1|PACid:1971200	5	60193990	60197805	+
evm.model.scaffold_869.1	Sb03g029340.1|PACid:1962636	3	57485238	57490269	-
evm.model.scaffold_869.3	Sb03g029330.1|PACid:1962635	3	57465294	57469736	-
evm.model.scaffold_869.5	Sb03g029320.1|PACid:1962634	3	57449784	57453744	+
evm.model.scaffold_869.6	Sb03g029310.1|PACid:1962633	3	57439748	57442504	-
evm.model.scaffold_869.7	Sb03g029300.1|PACid:1962632	3	57434330	57435217	-
evm.model.scaffold_899.2	Sb09g005720.1|PACid:1980021	9	7620684	7625880	-
evm.model.scaffold_899.3	Sb09g005700.1|PACid:1980019	9	7601936	7603335	-
evm.model.scaffold_899.4	Sb09g005695.1|PACid:1980018	9	7595722	7599150	-
evm.model.scaffold_921.1	Sb07g020770.1|PACid:1976045	7	53641687	53645584	-
evm.model.scaffold_921.2	Sb07g020760.1|PACid:1976044	7	53640854	53641924	+
evm.model.scaffold_940.4	Sb02g026010.1|PACid:1957752	2	61045346	61051060	-
evm.model.scaffold_940.6	Sb02g026020.1|PACid:1957753	2	61058535	61063537	+
evm.model.scaffold_940.7	Sb02g026030.1|PACid:1957754	2	61065808	61066747	-
evm.model.scaffold_961.1	Sb02g025980.1|PACid:1957748	2	61026436	61028668	+
evm.model.scaffold_961.2	Sb02g025985.1|PACid:1957749	2	61029252	61030784	-
evm.model.scaffold_961.3	Sb02g025990.1|PACid:1957750	2	61037031	61038134	+
evm.model.scaffold_980.1	Sb05g013170.1|PACid:1970096	5	27166690	27211521	+
evm.model.scaffold_980.2	Sb05g012300.1|PACid:1970081	5	25491813	25493458	-
evm.model.scaffold_982.1	Sb03g013500.1|PACid:1961659	3	16877573	16879769	-
evm.model.scaffold_982.2	Sb03g013510.1|PACid:1961660	3	16887767	16890526	-
