# Supplementary material for: BAC-Pool Sequencing and Assembly of 19 Mb of the Complex Sugarcane Genome
Source: Front Plant Sci. 2016 Mar 23;7:342. doi: 10.3389/fpls.2016.00342 (PMC4804495; doi:10.3389/fpls.2016.00342)
Supplement: Supplementary file 8 [file Table_8.XLSX]

## Sheet: Sheet1
Supplementary Table 8: Syntenic regions between sugarcane scaffolds and sorghum genome
Sorghum Chromosome	Scaffold	Chr start	Chr end	Scaffold Length	Scaffold Mapped size	Chr Mapped size
1	scaffold5/722	3294167	3312151	39569	30578	17984		0							13401
1	scaffold5/1956	3310835	3348200	50115	48584	37365		0							3945
1	scaffold5/51	3348372	3350911	8462	4774	2539		0							1714
1	scaffold5/275	3353478	3364319	48940	33680	10841		0							24476
1	scaffold5/854	4052714	4149851	21880	20984	97137		1							10073
1	scaffold5/1413	5467478	5468942	36513	1091	1464		1							10881
1	scaffold5/2365	8465771	8468435	4416	2434	2664		1							850
1	scaffold5/1079	8468562	8476815	19038	16633	8253		0							10478
1	scaffold5/172	8477770	8501785	57624	26007	24015		0							30823
1	scaffold5/2213	8502067	8509064	43004	2745	6997		1							34756
1	scaffold5/2084	8503595	8515106	19782	18988	11511		0							8431
1	scaffold5/1410	11616098	11646756	87231	75735	30658		0							42698
1	scaffold5/717	12832091	12835599	20647	5230	3508		0							5145
1	scaffold5/593	19461248	19568233	134888	61775	106985		1							82169
1	scaffold5/1504	23873534	23874930	21009	1293	1396		1							15771
1	scaffold5/1104	27210897	27215705	5442	3568	4808		1							1939
1	scaffold5/171	27216798	27241015	8258	7078	24217		1							900
1	scaffold5/1487	27255705	27258267	8232	1147	2562		1							6168
1	scaffold5/1342	27258755	27267789	13055	12091	9034		0							2158
1	scaffold5/1011	27268390	27272020	4056	3917	3630		0							618
1	scaffold5/318	27272160	27279646	7738	7599	7486		0							599
1	scaffold5/1509	27279515	27280657	65619	1188	1142		0							46186
1	scaffold5/1590	43970417	43972729	35351	14608	2312		0							17794
1	scaffold5/57	48416295	48456033	31006	24089	39738		1							8103
1	scaffold5/859	48456804	48522854	61427	27657	66050		1							28263
1	scaffold5/814	48524037	48539239	48615	14033	15202		1							32274
1	scaffold5/1581	49470634	49483500	35679	19092	12866		0							7892
1	scaffold5/37	49483633	49531573	74598	2790	47940		1							37248
1	scaffold5/1329	50880037	50905661	26337	12133	25624		1							10760
1	scaffold5/941	54139182	54145023	203132	3703	5841		1							79545
1	scaffold5/2360	66461890	66483726	117743	99796	21836		0							62922
1	scaffold5/1234	66483794	66486751	5275	2848	2957		1							2822
1	scaffold5/1274	66559129	66576032	131796	44762	16903		0							70562
1	scaffold5/1609	67159178	67228261	61212	49697	69083		1							23544
1	scaffold5/1373	67228813	67230721	3008	2199	1908		0							1076
1	scaffold5/345	67231389	67265991	34500	31842	34602		1							6933
1	scaffold5/1483	72123987	72196603	93774	91369	72616		0							28113
1	scaffold5/2344	72198117	72210526	54738	11197	12409		1							25688
1	scaffold5/557	73686679	73698718	12908	10891	12039		1							2445
1	scaffold5/785	73699345	73701500	7034	1799	2155		1							1488
1	scaffold5/1116	73782743	73804958	48522	10570	22215		1							21840
1	scaffold5/1281	73805313	73810091	8866	4522	4778		1							4062
2	scaffold5/1366	778644	821193	54121	11154	42549		1							30437
2	scaffold5/714	780747	784299	3106	1217	3552		1							316
2	scaffold5/1148	3564679	3567136	20468	10854	2457		0							11745
2	scaffold5/521	3568804	3570178	31898	1524	1374		0							23168
2	scaffold5/2161	3619056	3620432	22168	2403	1376		0							15237
2	scaffold5/1276	4277241	4303308	42455	36513	26067		0							15075
2	scaffold5/352	4277972	4377318	19594	4605	99346		1							8146
2	scaffold5/2305	4306584	4327211	81578	65841	20627		0							30125
2	scaffold5/1103	4357538	4362989	61316	16729	5451		0							41535
2	scaffold5/627	4363368	4370871	16180	7568	7503		0							4521
2	scaffold5/614	4377343	4491014	82409	80331	113671		1							24237
2	scaffold5/877	11607188	11608759	37223	10335	1571		0							21935
2	scaffold5/1029	23349685	23362960	30935	11536	13275		1							19078
2	scaffold5/1418	23362956	23370829	50026	9302	7873		0							38831
2	scaffold5/1207	23472476	23476861	37051	8054	4385		0							24127
2	scaffold5/1612	45098524	45162409	22410	3441	63885		1							6768
2	scaffold5/1138	45296748	45392254	26215	25938	95506		1							8139
2	scaffold5/1107	54635750	54645128	38588	9652	9378		0							20753
2	scaffold5/354	54652603	54657707	5226	2801	5104		1							604
2	scaffold5/2303	54689727	54898265	77576	41713	208538		1							47377
2	scaffold5/723	55965724	56019313	54501	44113	53589		1							18276
2	scaffold5/1689	56020270	56045561	30502	17178	25291		1							13546
2	scaffold5/1868	61006821	61028128	51028	13824	21307		1							16087
2	scaffold5/961	61028222	61041316	23603	9162	13094		1							15141
2	scaffold5/940	61041371	61067376	83743	50665	26005		0							34715
2	scaffold5/299	62685170	62722628	70409	68255	37458		0							22158
2	scaffold5/1229	62725485	62773366	67210	64849	47881		0							11892
2	scaffold5/8	65507876	65514313	39937	9174	6437		0							27080
2	scaffold5/1331	72746511	72762000	68449	18199	15489		0							26050
2	scaffold5/914	72763415	72764707	14536	2671	1292		0							6961
2	scaffold5/2255	72764525	72776204	40289	11667	11679		1							12532
2	scaffold5/1048	73254528	73282101	152524	108036	27573		0							95433
2	scaffold5/55	74357856	74371457	45321	16424	13601		0							29126
2	scaffold5/2407	74373868	74403895	51643	30625	30027		0							27229
2	scaffold5/271	75694238	75732486	48711	27818	38248		1							15512
2	scaffold5/1998	75707951	75730116	4172	3046	22165		1							246
3	scaffold5/1862	1097040	1098154	29196	1043	1114		1							12448
3	scaffold5/707	7299699	7302817	16118	4298	3118		0							9131
3	scaffold5/809	9001953	9100111	98065	81284	98158		1							36066
3	scaffold5/2216	9100487	9131395	21192	15717	30908		1							10542
3	scaffold5/1466	10564995	10566320	16033	1298	1325		1							7294
3	scaffold5/732	10585214	10608710	46323	38362	23496		0							14285
3	scaffold5/145	10933418	10990243	64123	62801	56825		0							20261
3	scaffold5/2439	10981256	10986458	9265	6745	5202		0							495
3	scaffold5/2096	11002392	11010599	17716	9688	8207		0							3467
3	scaffold5/2194	11012226	11033282	39139	16603	21056		1							18168
3	scaffold5/720	13505686	13557115	85032	26269	51429		1							38382
3	scaffold5/1164	13558235	13575908	34483	16132	17673		1							12998
3	scaffold5/1128	16769011	16824410	32011	24767	55399		1							9140
3	scaffold5/734	16827837	16858319	84336	15641	30482		1							61766
3	scaffold5/982	16877270	16881706	20445	2924	4436		1							11998
3	scaffold5/1840	17006734	17017857	119761	37282	11123		0							85735
3	scaffold5/1447	38358696	38438658	35790	14102	79962		1							984
3	scaffold5/869	57401153	57490534	138830	100029	89381		0							69126
3	scaffold5/1589	58077178	58078839	5213	1126	1661		1							3886
3	scaffold5/1097	60009183	60018108	14031	13885	8925		0							971
3	scaffold5/198	60018111	60020601	2882	2213	2490		1							0
3	scaffold5/705	60020649	60024296	3669	3444	3647		1							657
3	scaffold5/936	60026982	60028096	8929	1149	1114		0							3931
3	scaffold5/2432	60028700	60035343	9885	8467	6643		0							2059
3	scaffold5/834	60036268	60053541	3120	2155	17273		1							712
3	scaffold5/269	60053868	60058837	5015	5010	4969		0							0
3	scaffold5/2200	60058952	60063641	4577	4111	4689		1							47
3	scaffold5/729	60063962	60085985	26575	25213	22023		0							3723
3	scaffold5/1659	60065131	60111581	8988	6052	46450		1							889
3	scaffold5/1123	60077001	60080480	4185	3369	3479		1							277
3	scaffold5/564	60108448	60119622	5459	3625	11174		1							722
3	scaffold5/813	60111908	60114058	7106	2619	2150		0							3424
3	scaffold5/469	61812916	61833675	58573	49692	20759		0							25550
3	scaffold5/427	61837816	61846071	10323	7394	8255		1							1342
3	scaffold5/11	62661263	62667323	10140	8506	6060		0							1422
3	scaffold5/1629	62667919	62684396	22331	14080	16477		1							8725
3	scaffold5/1109	62686138	62705131	21250	16838	18993		1							4836
3	scaffold5/698	62706227	62737585	60576	52111	31358		0							28540
3	scaffold5/1715	71201297	71226941	29180	26833	25644		0							4567
3	scaffold5/1941	71227636	71244927	70896	37587	17291		0							40679
3	scaffold5/53	71753270	71769814	20078	19493	16544		0							2755
3	scaffold5/1575	71770211	71845027	114187	69422	74816		1							48028
3	scaffold5/2093	71963653	72030719	126268	110701	67066		0							59485
3	scaffold5/1944	74141480	74148463	28459	7366	6983		0							17629
4	scaffold5/89	452631	464197	28232	13682	11566		0							11900
4	scaffold5/683	464368	621478	80168	52909	157110		1							29307
4	scaffold5/659	1011487	1026657	24333	15836	15170		0							4048
4	scaffold5/2201	1026777	1055060	57367	39459	28283		0							30775
4	scaffold5/1694	1056589	1061316	57550	12475	4727		0							41632
4	scaffold5/1094	1189821	1207193	51396	33856	17372		0							17591
4	scaffold5/1685	1196454	1199864	3734	1069	3410		1							665
4	scaffold5/254	1216904	1219856	15839	8053	2952		0							10833
4	scaffold5/2135	1479506	1498757	35835	24094	19251		0							10078
4	scaffold5/1407	1627971	1651410	46328	25820	23439		0							12599
4	scaffold5/735	1862976	1893104	36264	33008	30128		0							9393
4	scaffold5/1821	5980903	5994992	18765	17004	14089		0							10997
4	scaffold5/308	5995096	6027502	35055	34837	32406		0							10382
4	scaffold5/1226	6274724	6420045	43442	42715	145321		1							18938
4	scaffold5/1751	6421533	6426872	7255	5335	5339		1							560
4	scaffold5/1909	6429066	6469971	52537	48510	40905		0							6889
4	scaffold5/676	6442866	6446823	49920	3576	3957		1							13566
4	scaffold5/405	6468443	6478252	34662	1073	9809		1							15449
4	scaffold5/1016	8390923	8413406	7508	7298	22483		1							4187
4	scaffold5/1002	8406022	8516028	71497	53900	110006		1							27717
4	scaffold5/2050	9380484	9429294	141339	137809	48810		0							67010
4	scaffold5/264	10579132	10704408	122587	83869	125276		1							65984
4	scaffold5/382	10705960	10724187	11393	1804	18227		1							8000
4	scaffold5/1273	12101082	12150129	97249	53839	49047		0							45076
4	scaffold5/1436	12166567	12168804	5538	3122	2237		0							1644
4	scaffold5/1646	12169758	12175301	36938	12368	5543		0							24173
4	scaffold5/68	12337174	12346157	11256	8994	8983		0							1465
4	scaffold5/2218	12346596	12352892	42650	39395	6296		0							13635
4	scaffold5/1066	12355018	12362042	39548	23183	7024		0							19340
4	scaffold5/1678	16083321	16101266	54488	23429	17945		0							15785
4	scaffold5/114	21951220	21953099	60157	1749	1879		1							43857
4	scaffold5/1187	22713858	22730719	127716	16411	16861		1							80430
4	scaffold5/1337	37359349	37371156	74658	17436	11807		0							53876
4	scaffold5/1467	50254998	50256341	7688	1313	1343		1							3217
4	scaffold5/2043	55545574	55551961	14809	9108	6387		0							6085
4	scaffold5/1921	55553104	55610431	87714	72715	57327		0							51124
4	scaffold5/1857	55582877	55615832	22726	13218	32955		1							8329
5	scaffold5/1768	1339710	1341057	2850	1356	1347		0							72
5	scaffold5/1741	1835430	1878727	120035	91875	43297		0							52719
5	scaffold5/856	5763323	5788689	83914	10894	25366		1							46010
5	scaffold5/258	5784235	5785358	40264	2710	1123		0							28162
5	scaffold5/725	10252467	10320301	16140	10156	67834		1							5080
5	scaffold5/1174	10294161	10350721	28227	25538	56560		1							13160
5	scaffold5/2180	10352125	10350817	7936	1328	1308		0							2530
5	scaffold5/1469	12156386	12162286	4608	1181	5900		1							2573
5	scaffold5/1007	14713500	14712200	6743	1303	1300		0							834
5	scaffold5/1036	17018825	17029850	34001	18742	11025		0							14343
5	scaffold5/2288	25492915	25500784	23176	2668	7869		1							8785
5	scaffold5/2392	25813448	25901736	67499	29326	88288		1							31701
5	scaffold5/980	27166853	27211787	28677	4602	44934		1							16196
5	scaffold5/1115	47722104	47750881	125065	77555	28777		0							72379
5	scaffold5/1901	47815968	47946684	80959	71380	130716		1							45236
5	scaffold5/1839	47947366	47995476	44181	22026	48110		1							21311
5	scaffold5/2133	49627045	49634444	16174	13475	7399		0							1430
5	scaffold5/1408	49627109	49637838	44302	9586	10729		1							18139
5	scaffold5/1917	55250691	55258581	12278	10083	7890		0							1091
5	scaffold5/1037	55256761	55259483	25014	22818	2722		0							13697
5	scaffold5/309	55258512	55259555	9210	3811	1043		0							853
5	scaffold5/440	55318001	55323000	6452	4980	4999		1							88
5	scaffold5/949	55390359	55397376	3888	3497	7017		1							555
5	scaffold5/1658	55405367	55413398	7552	6931	8031		1							115
5	scaffold5/913	55414016	55416282	2615	2434	2266		0							484
5	scaffold5/250	55418374	55420026	2086	1611	1652		1							0
5	scaffold5/86	55971453	55974170	57320	2774	2717		0							41795
5	scaffold5/2077	58184811	58185928	3850	1497	1117		0							986
5	scaffold5/687	58184811	58185928	8967	1497	1117		0							2926
5	scaffold5/2068	58850391	58851975	36115	1313	1584		1							12199
5	scaffold5/1673	58853963	58855575	10315	1951	1612		0							4120
5	scaffold5/552	58855903	58876588	51632	50169	20685		0							25190
5	scaffold5/54	60175184	60187752	7476	7177	12568		1							0
5	scaffold5/3	60182316	60193063	16543	10541	10747		1							2034
5	scaffold5/861	60192126	60198313	51309	8354	6187		0							11943
5	scaffold5/333	62256989	62265543	3670	2235	8554		1							362
5	scaffold5/1378	62265938	62269797	8793	5949	3859		0							2800
5	scaffold5/135	62277406	62281558	6672	5533	4152		0							2272
5	scaffold5/2069	62282637	62284320	12280	2078	1683		0							5029
5	scaffold5/1412	62289629	62316588	3171	2681	26959		1							560
6	scaffold5/1495	4096706	4115631	51822	18769	18925		1							15058
6	scaffold5/1275	4116740	4359445	84526	81190	242705		1							26904
6	scaffold5/502	7211662	7213302	97701	6416	1640		0							56664
6	scaffold5/400	15084158	15118087	35098	24154	33929		1							22951
6	scaffold5/190	15119738	15121875	18716	16943	2137		0							13175
6	scaffold5/688	16139499	16161149	63273	18203	21650		1							36485
6	scaffold5/2188	19290232	19297747	11506	7265	7515		1							4091
6	scaffold5/677	28725737	28728759	26530	4587	3022		0							9444
6	scaffold5/1110	42549687	42552430	33587	8193	2743		0							26043
6	scaffold5/321	43905964	43924208	77911	27265	18244		0							43831
6	scaffold5/1683	53096682	53099456	6387	2909	2774		0							480
6	scaffold5/301	53100968	53111798	39234	18326	10830		0							10690
6	scaffold5/1969	53448557	53479367	37457	36884	30810		0							13369
6	scaffold5/2394	53479904	53509068	45970	41574	29164		0							13837
6	scaffold5/1341	53508761	53538650	59695	15837	29889		1							30859
7	scaffold5/2209	2170925	2227575	144803	137857	56650		0							45449
7	scaffold5/1118	4296060	4304226	7190	2934	8166		1							3534
7	scaffold5/583	4306003	4334891	12284	5330	28888		1							982
7	scaffold5/1188	4306812	4344792	36406	33934	37980		1							8009
7	scaffold5/2181	4346226	4354915	12559	7635	8689		1							5395
7	scaffold5/1117	5003083	5046369	9319	4842	43286		1							1475
7	scaffold5/303	5293992	5334331	85999	58287	40339		0							42676
7	scaffold5/467	6250375	6262776	82024	9549	12401		1							49964
7	scaffold5/1186	6271130	6300550	37702	32223	29420		0							6143
7	scaffold5/2169	8640388	8645145	39928	8916	4757		0							19092
7	scaffold5/1428	8640590	8652429	22304	4852	11839		1							13668
7	scaffold5/606	8641392	8778973	40076	39106	137581		1							10347
7	scaffold5/103	8736177	8784946	12465	4196	48769		1							2387
7	scaffold5/770	14505856	14569592	126859	51156	63736		1							50168
7	scaffold5/1582	18935176	18951396	68438	7775	16220		1							45957
7	scaffold5/2391	19449373	19473304	52562	13117	23931		1							32670
7	scaffold5/66	52684341	52823247	93436	73684	138906		1							37032
7	scaffold5/1189	52823571	52855190	42842	16009	31619		1							20271
7	scaffold5/401	53617717	53641514	33537	12233	23797		1							9972
7	scaffold5/921	53641927	53648838	46547	36314	6911		0							20982
7	scaffold5/377	61126906	61173612	151964	70549	46706		0							84274
7	scaffold5/257	63001411	63037655	108756	74746	36244		0							49776
8	scaffold5/302	206646	209115	86315	3197	2469		0							67779
8	scaffold5/1125	949402	957468	10282	9168	8066		0							1132
8	scaffold5/1534	963244	968326	38204	4973	5082		1							7797
8	scaffold5/1492	1214011	1216046	16887	3444	2035		0							8161
8	scaffold5/270	6488908	6531399	10991	7967	42491		1							2994
8	scaffold5/1620	6532074	6557698	14445	8713	25624		1							4186
8	scaffold5/268	6614612	6652672	45391	33286	38060		1							10635
8	scaffold5/2361	38505740	38508788	81952	5193	3048		0							63604
8	scaffold5/2075	42369309	42403822	123118	14882	34513		1							65804
8	scaffold5/1227	44680480	44694705	47073	26180	14225		0							8521
8	scaffold5/810	45855679	45908426	63407	50653	52747		1							35327
8	scaffold5/7	47610906	47615909	10895	8679	5003		0							4174
8	scaffold5/860	51247488	51309643	91752	85026	62155		0							19883
8	scaffold5/1895	51283694	51405512	81472	34881	121818		1							50641
9	scaffold5/1945	1343347	1344369	4562	1350	1022		0							402
9	scaffold5/1315	2616991	2621760	34402	7359	4769		0							20674
9	scaffold5/1870	6694035	6709259	58321	45965	15224		0							15183
9	scaffold5/1093	6712527	6772122	58703	54341	59595		1							21187
9	scaffold5/899	7597436	7627457	90365	42861	30021		0							36840
9	scaffold5/2184	7634870	7754137	10625	5602	119267		1							2246
9	scaffold5/1846	10732657	10787569	40205	36999	54912		1							13726
9	scaffold5/1175	12270583	12276914	137971	6311	6331		1							78831
9	scaffold5/56	14465063	14585590	54926	45934	120527		1							17648
9	scaffold5/1883	23761566	23762872	34878	1205	1306		1							26515
9	scaffold5/225	45698612	45716730	76889	22372	18118		0							34258
9	scaffold5/1405	49553437	49594857	64080	29297	41420		1							39119
9	scaffold5/286	49596514	49632211	72696	55378	35697		0							31367
9	scaffold5/1947	52125408	52126813	7158	1905	1405		0							765
9	scaffold5/169	56645310	56653677	69356	35234	8367		0							43745
9	scaffold5/274	56680827	56697220	115785	18562	16393		0							61851
9	scaffold5/1652	57129100	57136646	32414	7129	7546		1							11467
9	scaffold5/808	57136767	57171284	77696	36861	34517		0							36758
9	scaffold5/1409	58754813	58763591	51720	28032	8778		0							17882
9	scaffold5/494	59032138	59070565	22698	18881	38427		1							7643
9	scaffold5/1427	59078496	59109990	86420	33412	31494		0							50317
9	scaffold5/1738	59419645	59430696	14912	14411	11051		0							2585
9	scaffold5/1415	59431287	59439928	16384	11324	8641		0							561
9	scaffold5/265	59457135	59481741	37498	29504	24606		0							10344
10	scaffold5/1813	1931476	1938089	11234	5889	6613		1							4128
10	scaffold5/1744	1942756	1985475	96375	57423	42719		0							52238
10	scaffold5/853	1987442	1995460	40749	10419	8018		0							25454
10	scaffold5/629	5540152	5563421	47432	26196	23269		0							22228
10	scaffold5/2236	8253884	8367350	68535	54167	113466		1							38972
10	scaffold5/1699	8357156	8373145	26081	3967	15989		1							10351
10	scaffold5/1611	8374571	8387897	27897	12877	13326		1							7632
10	scaffold5/488	11841286	11894764	2688	1074	53478		1							1376
10	scaffold5/158	11878475	11892785	28014	3495	14310		1							15384
10	scaffold5/1477	11894839	11897130	5008	2279	2291		1							265
10	scaffold5/851	12250996	12262338	37290	23013	11342		0							18732
10	scaffold5/743	12261156	12268464	24744	22380	7308		0							11773
10	scaffold5/1660	17420786	17428046	30984	11132	7260		0							17408
10	scaffold5/912	17444735	17449241	14241	4647	4506		0							8305
10	scaffold5/756	42841501	42860969	14260	2115	19468		1							11025
10	scaffold5/1140	42841501	42866574	36907	11815	25073		1							23014
10	scaffold5/1411	51995539	52012825	27694	19232	17286		0							5740
10	scaffold5/1071	52659497	52750461	135690	107067	90964		0							52393
